# Supplementary material for: Clinical, Genomic, and Pharmacological Study of MYCN-Amplified RB1 Wild-Type Metastatic Retinoblastoma
Source: Cancers (Basel). 2020 Sep 22;12(9):2714. doi: 10.3390/cancers12092714 (PMC7565107; doi:10.3390/cancers12092714)
Supplement: Supplementary file 1 [file cancers-12-02714-s001.zip]

Archive with 9 entries (6 files):
- Zugbi2020-supplementary-material/
- Zugbi2020-supplementary-material/SupplTables.xlsx
- __MACOSX/
- __MACOSX/Zugbi2020-supplementary-material/
- __MACOSX/Zugbi2020-supplementary-material/._SupplTables.xlsx
- Zugbi2020-supplementary-material/.DS_Store
- __MACOSX/Zugbi2020-supplementary-material/._.DS_Store
- Zugbi2020-supplementary-material/Zugbi2020-supplementary.zip
- __MACOSX/Zugbi2020-supplementary-material/._Zugbi2020-supplementary.zip
